# Supplementary material for: Validation and Application of an HPLC-UV Method for Routine Therapeutic Drug Monitoring of Dalbavancin
Source: Antibiotics (Basel). 2022 Apr 19;11(5):541. doi: 10.3390/antibiotics11050541 (PMC9137512; doi:10.3390/antibiotics11050541)
Supplement: Supplementary file 1 [file antibiotics-11-00541-s001.zip]

Archive with 1 entries (1 files):
- antibiotics-1632956-supplementary.pdf
